# Supplementary material for: Detection and Cellular Tropism of Porcine Astrovirus Type 3 on Breeding Farms
Source: Viruses. 2019 Nov 12;11(11):1051. doi: 10.3390/v11111051 (PMC6893673; doi:10.3390/v11111051)
Supplement: Supplementary file 1 [file viruses-11-01051-s001.zip]

Archive with 11 entries (8 files):
- Supplemetary Table and Figures/
- Supplemetary Table and Figures/.DS_Store
- __MACOSX/
- __MACOSX/Supplemetary Table and Figures/
- __MACOSX/Supplemetary Table and Figures/._.DS_Store
- Supplemetary Table and Figures/Supplementary Figure 2.pdf
- __MACOSX/Supplemetary Table and Figures/._Supplementary Figure 2.pdf
- Supplemetary Table and Figures/Supplementary Figure 1.pdf
- __MACOSX/Supplemetary Table and Figures/._Supplementary Figure 1.pdf
- Supplemetary Table and Figures/Supplementary Table 1..docx
- __MACOSX/Supplemetary Table and Figures/._Supplementary Table 1..docx
